# Supplementary material for: Leishmaniasis: A new method for confirming cure and detecting asymptomatic infection in patients receiving immunosuppressive treatment for autoimmune disease
Source: PLoS Negl Trop Dis. 2021 Aug 2;15(8):e0009662. doi: 10.1371/journal.pntd.0009662 (PMC8360552; doi:10.1371/journal.pntd.0009662)
Supplement: S1 Table — (XLSX) [file pntd.0009662.s001.xlsx]

## Sheet: S1
		Age Years (Mean ± SD)	Sex (%Female)	Autoimmune disease
				Sp	RA	APs	Ps	Cr	Sa	Co
	NC	48 ± 13	47 % (44/94)	36 % (34/94)	25 % (24/94)	11 % (10/94)	11 % (10/94)	6 % (6/94)	4% (4/94)	4% (4/94)
				Is treatment
				Goli	Combination	Ada	Cert	Inflix	Eta	Mtx
				25 % (24/94)	17 % (16/94)	11 % (10/94)	9 % (9/94)	8 % (8/94)	8% (8/94)	6% (6/94)
		Age Years (Mean ± SD)	Sex (%Female)	Autoimmune disease
				Sp	RA	APs	Ps	Cr	Sa	Co
	NH	46 ± 12	62 % (15/24)	29% (7/24)	37 % (9/24)	8 % (2/24)	8 % (2/24)	4 % (1/24)	4% (1/24)	8% (2/24)
				Is treatment
				Goli	Combination	Ada	Cert	Inflix	Eta	Mtx
				29% (7/24)	21 % (5/24)	8 % (2/24)	4% (1/24)	8 % (2/24)	4% (1/24)	13 % (3/24)
		Age Years (Mean ± SD)	Sex (%Female)	Autoimmune disease
				Sp	RA	APs	Ps	Cr	Sa	Co
	NH-AIRL	50 ± 15	35 % (7/20)	45 % (9/20)	10 % (2/20)	15 % (3/20)	15 % (3/20)	10 % (2/20)	5% (1/20)	0% (0/20)
				Is treatment
				Goli	Combination	Ada	Cert	Inflix	Eta	Mtx
				25 % (5/20)	15 % (3/20)	15 % (3/20)	15 % (3/20)	10 % (2/20)	15 % (3/20)	0% (0/20)
	Sp: spondylitis, RA: rheumatoid arthritis, APs: psoriatic arthritis, Ps: psoriasis, Cr: Crohn's disease, Sa: sacroiliitis, Co: colitis, Goli: golimumab, Ada: adalimumab, Cert: Certolizumab, Inflix: infliximab, Eta: etanercept, Mtx: methotrexate.
