# Supplementary material for: Leishmaniasis: A new method for confirming cure and detecting asymptomatic infection in patients receiving immunosuppressive treatment for autoimmune disease
Source: PLoS Negl Trop Dis. 2021 Aug 2;15(8):e0009662. doi: 10.1371/journal.pntd.0009662 (PMC8360552; doi:10.1371/journal.pntd.0009662)
Supplement: S2 Table — (XLSX) [file pntd.0009662.s002.xlsx]

## Sheet: S2
	Pacient	Sex/ age (Years)	Autoimmune disease	Treatment time point	CE	Other IS	IS during VL	Treatment	Profilaxis	IS after VL
	VL1	F 68	RA	>1 year	L	Mtx	Stop Mtx, maintains CE	3mg/kg/d 10 days	No	Mtx 3 months after
	VL2	M 50	IBD	4 months	M		Maintains CE	4mg/kg/d 10 days	No	SC
	VL3	M 88	EPOC	>1 year, cicle	H		Stop CE	3mg/kg/d 10 days	No	SC
	VL4	M 64	APs	>1 year		Mtx	Stop Mtx	4mg/kg/d 10 days	No	SC
	VL5	M 40	NIU	>1 year	M	Aza	Maintains CE and Azatioprina	4mg/kg/d 10 days	Monthly dose (5 months)	SC
	VL6	F 54	RA	>1 year	M	Mtx, Eta	Stop Eta, manintains CE and Mtx	3mg/kg/d 7 days	Monthly dose ( 18 months)	SC
	VL7	F 69	RA	4 months	M	Mtx	Stop CE and Mtx	4mg/kg/d 10 days	No	Mtx 7 months after
	VL8	M 54	APs	Mtx >1 year, Eta 10 months (before Ada)	L	Mtx, Eta	Stop CE, Mtx and Eta	4mg/kg/d 10 days	Dose every 3 weeks (6 months)	Eta and Mtx 2 months after
	VL9	M 65	EPOC	>1 year, cicle	H		Stop CE	3mg/kg/d 10 days	No	SC
	VL10	F 44	IBD	>2 years		Inflix, Aza	Stop Inflix y Azatioprina	3mg/kg/d 7 days	No	SC
	VL11	F 60	RA	>1 year		Mtx, IL-20	Stop Mtx and anti-IL20	4mg/kg/d 10 days	No	Mtx 5 months after
	VL12	F 47	IBD	16 months		Ada	Stop Ada	3mg/kg/d 7 days	No	Ada 3 months after
	VL13	F 44	Ps	>1 year		Mtx	Stop Mtx	4mg/kg/d 10 days	No	Mtx 2 months after
	VL14	M 72	ACG	>1 year	H		Maintains CE	3mg/kg/d 10 days	Monthly dose ( 9 months)	SC
	M: Male, F: Female; RA: rheumatoid arthritis, IBD: inflammatory bowel disease, EPOC: chronic obstructive pulmonary disease, NIU: usual interstitial pneumonia, APs: psoriatic arthritis, Ps: psoriasis, ACG: giant cell arteritis, NT: tubulointerstitial nephritis, DM: diabetes mellitus, IS: immunosuppressant, CS: corticosteroids, Mtx: methotrexate, Eta: etanercept, Inflix: infliximab, Ada: adalimumab…
