# Supplementary material for: Leishmaniasis: A new method for confirming cure and detecting asymptomatic infection in patients receiving immunosuppressive treatment for autoimmune disease
Source: PLoS Negl Trop Dis. 2021 Aug 2;15(8):e0009662. doi: 10.1371/journal.pntd.0009662 (PMC8360552; doi:10.1371/journal.pntd.0009662)
Supplement: S3 Table — Median and IQR are shown for the subjects without history of leishmaniasis (NH), asymptomatic immune responders to Leishmania (NH-AIRL), patients cured of VL (CVL) and patients with active VL (VL). (XLSX) [file pntd.0009662.s003.xlsx]

## Sheet: S3
		NH	NH-AIRL	CVL	AVL
	Supernatants of PHA-stimulated PBMC cultures (incubation for 6 days)
	IFN-γ	6425	5025	12.204	303.1 a**, b*, c*
		(4183 - 25,772)	(1139 - 18,597)	(3361 - 25,278)	(122.4 - 3830)
	TNF-α	217.5	286	185	30.07
		(138.9 - 743.2)	(63 - 705.2)	(37.91 - 962.7)	(10.09 - 944.8)
	Granzyme B	220.291	104.102	57,424 d*	30,851 a**, b*
		(86,319 - 334,340)	(45,847 - 258,784)	(10,835 - 198,586)	(12,296 - 61,325)
	IP-10	113	127.9	259.3	30.39 a**, c**
		(69.83 - 413.2)	(28.68 - 464.6)	(129.2 -418.8)	(0 - 56.52)
	IL-2	60.52	160.3	78.95	22.27
		(12.02 - 67.3)	(106.1 - 194.6)	(12.22 - 124.5)	(2.95 - 54.31)
	Plasma from PHA-stimulated whole blood (incubation for 1 day)
	IFN-γ	59.32	942.1	73.42	39.26
		(12.3 - 235.5)	(35.37 - 2575)	(5.415 - 1311)	(14.77 - 79.91)
	TNF-α #	7.39	41.13	148.4	112.8
		(0 - 899.1)	(0 - 2613)	(14.5 - 1021)	(0 - 745.8)
	Granzyme B	2581	1858	578.2	0 a**. b*. c*
		(992.1 – 20.196)	(564 – 25.471)	(89.61 - 6228)	(0 - 61.96)
	IP-10	318.7	1065 e*	176.1	53.43 a**. b*
		(153.7 - 2709)	(133.9 - 3383)	(45.04 - 523.2)	(4.49 - 88.17)
	IL-2	18.67	377.1e*	16.04	7.23
		(0 - 260)	(10.54 - 1358)	(0 26.31)	(0 - 25)
	# These data are influenced by the presence of anti-TNF treatments in the blood of some patients (not critical in washed PBMC)
	aNH vs AVL
	bNH-AIRL vs AVL
	cCVL vs AVL
	dNH vs CVL
	eCVL vs NH-AIRL
