# Supplementary material for: Leishmaniasis: A new method for confirming cure and detecting asymptomatic infection in patients receiving immunosuppressive treatment for autoimmune disease
Source: PLoS Negl Trop Dis. 2021 Aug 2;15(8):e0009662. doi: 10.1371/journal.pntd.0009662 (PMC8360552; doi:10.1371/journal.pntd.0009662)
Supplement: S4 Table — (XLSX) [file pntd.0009662.s004.xlsx]

## Sheet: S4
	CVL
	Analytes	AUC	P value	Se (%)	95% CI	Sp (%)	95% CI
	IFN-γ	0.97	0.0022	92.86	66.13 - 99.82	100	47.82 - 100
	TNF-α	0.96	0.0026	64.29	35.14 - 87.24	100	47.82 - 100
	Granzyme B	0.94	0.0041	92.86	66.13 - 99.82	80	28.36 - 99.49
	IP-10	0.81	0.0417	78.57	49.20 - 95.34	100	47.82 - 100
	NH-AIR
	Analytes	AUC	P value	Se (%)	95% CI	Sp (%)	95% CI
	IFN-γ	1	<0.0001	100	83.16 - 100	100	85.75 - 100
	TNF-α	0.96	<0.0001	85	62.11- 96.79	100	85.75 - 100
	Granzyme B	0.978	<0.0001	85	62.11 - 96.79	100	85.75 - 100
	IP-10	0.77	0.0027	80	56.34 - 94.27	83.33	62.62 - 95.26
	AUC: area under ROC curve; Se: sensitivity; Sp: specificity; CI: Confidence Interval
