# Supplementary material for: Leishmaniasis: A new method for confirming cure and detecting asymptomatic infection in patients receiving immunosuppressive treatment for autoimmune disease
Source: PLoS Negl Trop Dis. 2021 Aug 2;15(8):e0009662. doi: 10.1371/journal.pntd.0009662 (PMC8360552; doi:10.1371/journal.pntd.0009662)
Supplement: S5 Table — (XLSX) [file pntd.0009662.s005.xlsx]

## Sheet: S5
	CVL
	Analytes	AUC	P value	Se (%)	95% CI	Sp (%)	95% CI
	IFN-γ	0.86	0.0367	72.73	39.03 - 93.98	75	19.41 - 99.37
	TNF-α	0.60	0.6015	54.55	23.38 - 83.25	75	19.41 - 99.37
	Granzyme B	0.68	0.2963	72.73	39.03 - 93.98	75	19.41 - 99.37
	IP-10	0.94	0.0109	90.91	58.72 - 99.77	100	39.76 - 100
	IL-2	0.96	0.009	81.82	48.22 - 97.72	100	39.76 - 100.0
	NH-AIR
	Analytes	AUC	P value	Se (%)	95% CI	Sp (%)	95% CI
	IFN-γ	0.81	0.0007	72.22	46.52 - 90.31	100	85.75 - 100
	TNF-α	0.71	0.0173	45	23.06 - 68.47	91.67	73.00 - 98.97
	Granzyme B	0.84	0.0002	72.22	46.52 - 90.31	79.17	57.85 - 92.87
	IP-10	0.94	<0.0001	90	68.30 - 98.77	91.67	73.00 - 98.97
	IL-2	1.00	<0.0001	100	83.16 - 100	100	83.89 - 100
	AUC: area under ROC curve; Se: sensitivity; Sp: specificity; CI: Confidence Interval
